# Supplementary material for: A reevaluation of selected mortality risks in the updated NCI/NIOSH acrylonitrile cohort study
Source: Front Public Health. 2023 Apr 6;11:1122346. doi: 10.3389/fpubh.2023.1122346 (PMC10117843; doi:10.3389/fpubh.2023.1122346)
Supplement: Supplementary file 1 [file Data_Sheet_1.zip]

Archive with 16 entries (15 files):
- Supplementary Material/
- Supplementary Material/Data Sheet 1.DOCX
- Supplementary Material/Data Sheet 2.DOCX
- Supplementary Material/Table 1.DOCX
- Supplementary Material/Table 10.DOCX
- Supplementary Material/Table 11.DOCX
- Supplementary Material/Table 12.DOCX
- Supplementary Material/Table 13.DOCX
- Supplementary Material/Table 2.DOCX
- Supplementary Material/Table 3.DOCX
- Supplementary Material/Table 4.DOCX
- Supplementary Material/Table 5.DOCX
- Supplementary Material/Table 6.DOCX
- Supplementary Material/Table 7.DOCX
- Supplementary Material/Table 8.DOCX
- Supplementary Material/Table 9.DOCX
